# Supplementary material for: Thiofunctionalization of Silyl Enol Ether: An Efficient Approach for the Synthesis of β-Keto Sulfides
Source: Molecules. 2025 Oct 9;30(19):4032. doi: 10.3390/molecules30194032 (PMC12526227; doi:10.3390/molecules30194032)
Supplement: Supplementary file 1 [file molecules-30-04032-s001.zip]

Archive with 1 entries (1 files):
- molecules-3884736-supplementary.pdf
